# Supplementary material for: Risk Factors, Clinical Characteristics, Management, and Outcomes of Musculoskeletal Fungal Infection at Thailand’s Largest National Tertiary Referral Center
Source: J Fungi (Basel). 2022 Feb 16;8(2):191. doi: 10.3390/jof8020191 (PMC8880593; doi:10.3390/jof8020191)
Supplement: Supplementary file 1 [file jof-08-00191-s001.zip]

Archive with 1 entries (1 files):
- jof-1575523-supplementary.pdf
